# Supplementary material for: Vaccine Efficacy of a Replication-Competent Interferon-Expressing Porcine Reproductive and Respiratory Syndrome (PRRS) Virus Against NADC-34 Challenge
Source: Vaccines (Basel). 2025 Apr 15;13(4):413. doi: 10.3390/vaccines13040413 (PMC12030877; doi:10.3390/vaccines13040413)
Supplement: Supplementary file 1 [file vaccines-13-00413-s001.zip › Supplementary File S1.xlsx]

## Sheet: Figure S1
	SupFig1
			Temperature
			Two-Way ANOVA with Sidak's multiplecomparison test
			Interaction, p=0.9211
			Day, p=0.0001
			Treatment, p=0.0317
	Treatment	Day	Comparison	adjusted p-value
	Sham/PRRSV	-42	Experiment 1 v Experiment 2	p=0.8524
	Sham/PRRSV	-35	Experiment 1 v Experiment 2	p=0.7114
	Sham/PRRSV	-28	Experiment 1 v Experiment 2	p=0.9998
	Sham/PRRSV	-21	Experiment 1 v Experiment 2	p=0.5235
	Sham/PRRSV	-14	Experiment 1 v Experiment 2	p=0.9995
	Sham/PRRSV	-7	Experiment 1 v Experiment 2	p>0.9999
	Sham/PRRSV	0	Experiment 1 v Experiment 2	p=0.9988
			Temperature
			Two-Way ANOVA with Sidak's multiplecomparison test
			Interaction, p=0.0582
			Day, p=0.0416
			Treatment, p=0.0008
	Treatment	Day	Comparison	adjusted p-value
	IFNmix/PRRSV	-42	Experiment 1 v Experiment 2	p=0.9588
	IFNmix/PRRSV	-35	Experiment 1 v Experiment 2	p=0.0222
	IFNmix/PRRSV	-28	Experiment 1 v Experiment 2	p=0.7017
	IFNmix/PRRSV	-21	Experiment 1 v Experiment 2	p=0.4069
	IFNmix/PRRSV	-14	Experiment 1 v Experiment 2	p=0.9994
	IFNmix/PRRSV	-7	Experiment 1 v Experiment 2	p=0.1239
	IFNmix/PRRSV	0	Experiment 1 v Experiment 2	p=0.4069
			Temperature
			Two-Way ANOVA with Sidak's multiplecomparison test
			Interaction, p<0.0001
			Day, p<0.0001
			Treatment, p=0.0011
	Treatment	Day	Comparison	adjusted p-value
	ComMLV/PRRSV	-42	Experiment 1 v Experiment 2	p=0.0043
	ComMLV/PRRSV	-35	Experiment 1 v Experiment 2	p=0.1662
	ComMLV/PRRSV	-28	Experiment 1 v Experiment 2	p=0.6366
	ComMLV/PRRSV	-21	Experiment 1 v Experiment 2	p=0.1364
	ComMLV/PRRSV	-14	Experiment 1 v Experiment 2	p<0.0001
	ComMLV/PRRSV	-7	Experiment 1 v Experiment 2	p=0.9988
	ComMLV/PRRSV	0	Experiment 1 v Experiment 2	p=0.3350
			Temperature
			Two-Way ANOVA with Sidak's multiplecomparison test
			Interaction, p=0.0001
			Day, p=0.0040
			Treatment, p=0.0004
	Treatment	Day	Comparison	adjusted p-value
	Sham/Sham	-42	Experiment 1 v Experiment 2	p=0.0208
	Sham/Sham	-35	Experiment 1 v Experiment 2	p<0.0001
	Sham/Sham	-28	Experiment 1 v Experiment 2	p=0.9876
	Sham/Sham	-21	Experiment 1 v Experiment 2	p=0.7128
	Sham/Sham	-14	Experiment 1 v Experiment 2	p=0.9996
	Sham/Sham	-7	Experiment 1 v Experiment 2	p=0.8942
	Sham/Sham	0	Experiment 1 v Experiment 2	p>0.9999
	SupFig2

## Sheet: Figure S2
		Temperature
		Two-Way ANOVA with Sidak's multiplecomparison test
		Interaction, p=0.0345
		Day, p<0.0001
		Treatment, p=0.0367
Treatment	Day	Comparison	adjusted p-value
Sham/PRRSV	0	Experiment 1 v Experiment 2	p>0.9999
Sham/PRRSV	1	Experiment 1 v Experiment 2	p=0.9470
Sham/PRRSV	2	Experiment 1 v Experiment 2	p>0.9999
Sham/PRRSV	3	Experiment 1 v Experiment 2	p=0.8431
Sham/PRRSV	4	Experiment 1 v Experiment 2	p=0.9971
Sham/PRRSV	5	Experiment 1 v Experiment 2	p=0.9971
Sham/PRRSV	6	Experiment 1 v Experiment 2	p=0.8431
Sham/PRRSV	7	Experiment 1 v Experiment 2	p=0.9700
Sham/PRRSV	8	Experiment 1 v Experiment 2	p>0.9999
Sham/PRRSV	9	Experiment 1 v Experiment 2	p=0.8431
Sham/PRRSV	10	Experiment 1 v Experiment 2	p=0.3178
Sham/PRRSV	11	Experiment 1 v Experiment 2	p=0.4518
Sham/PRRSV	12	Experiment 1 v Experiment 2	p=0.6406
Sham/PRRSV	13	Experiment 1 v Experiment 2	p=0.7146
Sham/PRRSV	14	Experiment 1 v Experiment 2	p=0.9922
		Temperature
		Two-Way ANOVA with Sidak's multiplecomparison test
		Interaction, p=0.6522
		Day, p<0.0001
		Treatment, p=0.0009
Treatment	Day	Comparison	adjusted p-value
IFNmix/PRRSV	0	Experiment 1 v Experiment 2	p=0.9724
IFNmix/PRRSV	1	Experiment 1 v Experiment 2	p=0.0429
IFNmix/PRRSV	2	Experiment 1 v Experiment 2	p=0.9846
IFNmix/PRRSV	3	Experiment 1 v Experiment 2	p=0.9127
IFNmix/PRRSV	4	Experiment 1 v Experiment 2	p>0.9999
IFNmix/PRRSV	5	Experiment 1 v Experiment 2	p>0.9999
IFNmix/PRRSV	6	Experiment 1 v Experiment 2	p>0.9999
IFNmix/PRRSV	7	Experiment 1 v Experiment 2	p=0.9783
IFNmix/PRRSV	8	Experiment 1 v Experiment 2	p=0.9993
IFNmix/PRRSV	9	Experiment 1 v Experiment 2	p=0.8955
IFNmix/PRRSV	10	Experiment 1 v Experiment 2	p=0.8761
IFNmix/PRRSV	11	Experiment 1 v Experiment 2	p>0.9999
IFNmix/PRRSV	12	Experiment 1 v Experiment 2	p=0.9783
IFNmix/PRRSV	13	Experiment 1 v Experiment 2	p>0.9999
IFNmix/PRRSV	14	Experiment 1 v Experiment 2	p>0.9999
		Temperature
		Two-Way ANOVA with Sidak's multiplecomparison test
		Interaction, p=0.0048
		Day, p<0.0001
		Treatment, p<0.0001
Treatment	Day	Comparison	adjusted p-value
ComMLV/PRRSV	0	Experiment 1 v Experiment 2	p=0.9897
ComMLV/PRRSV	1	Experiment 1 v Experiment 2	p=0.0001
ComMLV/PRRSV	2	Experiment 1 v Experiment 2	p=0.6346
ComMLV/PRRSV	3	Experiment 1 v Experiment 2	p=0.8798
ComMLV/PRRSV	4	Experiment 1 v Experiment 2	p=0.6753
ComMLV/PRRSV	5	Experiment 1 v Experiment 2	p=0.8798
ComMLV/PRRSV	6	Experiment 1 v Experiment 2	p>0.9999
ComMLV/PRRSV	7	Experiment 1 v Experiment 2	p>0.9999
ComMLV/PRRSV	8	Experiment 1 v Experiment 2	p=0.0055
ComMLV/PRRSV	9	Experiment 1 v Experiment 2	p=0.0110
ComMLV/PRRSV	10	Experiment 1 v Experiment 2	p=0.0468
ComMLV/PRRSV	11	Experiment 1 v Experiment 2	p=0.1103
ComMLV/PRRSV	12	Experiment 1 v Experiment 2	p=0.3572
ComMLV/PRRSV	13	Experiment 1 v Experiment 2	p=0.9976
ComMLV/PRRSV	14	Experiment 1 v Experiment 2	p=0.9998
		Temperature
		Two-Way ANOVA with Sidak's multiplecomparison test
		Interaction, p<0.0001
		Day, p<0.0001
		Treatment, p<0.0001
Treatment	Day	Comparison	adjusted p-value
Sham/Sham	0	Experiment 1 v Experiment 2	p>0.9999
Sham/Sham	1	Experiment 1 v Experiment 2	p=0.2304
Sham/Sham	2	Experiment 1 v Experiment 2	p=0.8116
Sham/Sham	3	Experiment 1 v Experiment 2	p=0.9652
Sham/Sham	4	Experiment 1 v Experiment 2	p<0.0001
Sham/Sham	5	Experiment 1 v Experiment 2	p=0.3366
Sham/Sham	6	Experiment 1 v Experiment 2	p=0.0042
Sham/Sham	7	Experiment 1 v Experiment 2	p>0.9999
Sham/Sham	8	Experiment 1 v Experiment 2	p=0.0006
Sham/Sham	9	Experiment 1 v Experiment 2	p=0.9414
Sham/Sham	10	Experiment 1 v Experiment 2	p=0.9906
Sham/Sham	11	Experiment 1 v Experiment 2	p=0.6106
Sham/Sham	12	Experiment 1 v Experiment 2	p>0.9999
Sham/Sham	13	Experiment 1 v Experiment 2	p>0.9999
Sham/Sham	14	Experiment 1 v Experiment 2	p>0.9999

## Sheet: Figure S3
	Weight
	Simple Linear Regression
Treatment	Comparison	p-value
Sham/PRRSV	Experiment 1 v Experiment 2	p=0.6256
IFNmix/PRRSV	Experiment 1 v Experiment 2	p<0.0001
ComMLV/PRRSV	Experiment 1 v Experiment 2	p=0.3372
Sham/Sham	Experiment 1 v Experiment 2	p=0.7433

## Sheet: Figure S4
		ELISA
		Two-Way ANOVA with Sidak's multiple comparison test
		Interaction, p=0.1121
		Day, p<0.0001
		Experiment, p<0.0001
Treatment	Day	Comparison	adjusted p-value
Sham/PRRSV	-42	Experiment 1 v Experiment 2	p=0.5700
Sham/PRRSV	0	Experiment 1 v Experiment 2	p=0.0879
Sham/PRRSV	14	Experiment 1 v Experiment 2	p=0.0004
		ELISA
		Two-Way ANOVA with Sidak's multiple comparison test
		Interaction, p=0.0619
		Day, p<0.0001
		Experiment, p=0.6140
Treatment	Day	Comparison	adjusted p-value
IFNmix/PRRSV	-42	Experiment 1 v Experiment 2	p=0.9013
IFNmix/PRRSV	0	Experiment 1 v Experiment 2	p=0.3212
IFNmix/PRRSV	14	Experiment 1 v Experiment 2	p=0.2181
		ELISA
		Two-Way ANOVA with Sidak's multiple comparison test
		Interaction, p=0.9884
		Day, p<0.0001
		Experiment, p=0.0170
Treatment	Day	Comparison	adjusted p-value
ComMLV/PRSV	-42	Experiment 1 v Experiment 2	p=0.4703
ComMLV/PRSV	0	Experiment 1 v Experiment 2	p=0.3412
ComMLV/PRSV	14	Experiment 1 v Experiment 2	p=0.4202
		ELISA
		Two-Way ANOVA with Sidak's multiple comparison test
		Interaction, p=0.1198
		Day, p=0.5196
		Experiment, p=0.0006
Treatment	Day	Comparison	adjusted p-value
Sham/Sham	-42	Experiment 1 v Experiment 2	p=0.9527
Sham/Sham	0	Experiment 1 v Experiment 2	p=0.0043
Sham/Sham	14	Experiment 1 v Experiment 2	p=0.0435

## Sheet: Figure S5
		Viral Load
		Two-Way ANOVA with Sidak's multiple comparison test
		Interaction, p=0.2846
		Day, p<0.0001
		Treatment, p=0.0532
Treatment	Day	Comparison	adjusted p-value
Sham/PRRSV	-42	Experiment 1 v Experiment 2	p>0.9999
Sham/PRRSV	0	Experiment 1 v Experiment 2	p>0.9999
Sham/PRRSV	7	Experiment 1 v Experiment 2	p=0.1907
Sham/PRRSV	14	Experiment 1 v Experiment 2	p=0.2243
		Viral Load
		Two-Way ANOVA with Sidak's multiple comparison test
		Interaction, p=0.0002
		Day, p<0.0001
		Treatment, p=0.1713
Treatment	Day	Comparison	adjusted p-value
IFNmix/PRRSV	-42	Experiment 1 v Experiment 2	p=0.5923
IFNmix/PRRSV	0	Experiment 1 v Experiment 2	p=0.0489
IFNmix/PRRSV	7	Experiment 1 v Experiment 2	p>0.9999
IFNmix/PRRSV	14	Experiment 1 v Experiment 2	p=0.0006
		Viral Load
		Two-Way ANOVA with Sidak's multiple comparison test
		Interaction, p<0.0001
		Day, p<0.0001
		Treatment, p<0.0001
Treatment	Day	Comparison	adjusted p-value
ComMLV/PRRSV	-42	Experiment 1 v Experiment 2	p=0.0223
ComMLV/PRRSV	0	Experiment 1 v Experiment 2	p<0.0001
ComMLV/PRRSV	7	Experiment 1 v Experiment 2	p=0.0861
ComMLV/PRRSV	14	Experiment 1 v Experiment 2	p=0.0081

## Sheet: Figure S6
			Th1-Associated Cytokines							Th2-Associated Cytokines
	Log10 median fluorescence values used for analysis
		Day	Treatment	Cytokine	Comparison	adjusted p-value			Day	Treatment	Cytokine	Comparison	adjusted p-value
	Mixed-effects model with Tukey's multiple comparison test	0	Sham/PRRSV	INFa	Experiment 1 v Experiment 2	p=0.7477		Mixed-effects model with Tukey's multiple comparison test	0	Sham/PRRSV	IL-4	Experiment 1 v Experiment 2	p=0.0020
	Interaction, p<0.0001	0	IFNmix/PRRSV	INFa	Experiment 1 v Experiment 2	p=0.9387		Interaction, p=0.0212	0	IFNmix/PRRSV	IL-4	Experiment 1 v Experiment 2	p<0.0001
	Day, p<0.0001	0	ComMLV/PRRSV	INFa	Experiment 1 v Experiment 2	p=0.9814		Day, p=0.2297	0	ComMLV/PRRSV	IL-4	Experiment 1 v Experiment 2	p<0.0001
	Treatment, p<0.0001	0	Sham/Sham	INFa	Experiment 1 v Experiment 2	p=0.5319		Treatment, p<0.0001	0	Sham/Sham	IL-4	Experiment 1 v Experiment 2	p<0.0001
		7	Sham/PRRSV	INFa	Experiment 1 v Experiment 2	p=0.0036			7	Sham/PRRSV	IL-4	Experiment 1 v Experiment 2	p<0.0001
		7	IFNmix/PRRSV	INFa	Experiment 1 v Experiment 2	p=0.9994			7	IFNmix/PRRSV	IL-4	Experiment 1 v Experiment 2	p<0.0001
		7	ComMLV/PRRSV	INFa	Experiment 1 v Experiment 2	p=0.1208			7	ComMLV/PRRSV	IL-4	Experiment 1 v Experiment 2	p=0.0149
		7	Sham/Sham	INFa	Experiment 1 v Experiment 2	p=0.2234			7	Sham/Sham	IL-4	Experiment 1 v Experiment 2	p<0.0001
		Day	Treatment	Cytokine	Comparison	adjusted p-value			Day	Treatment	Cytokine	Comparison	adjusted p-value
	Mixed-effects model with Tukey's multiple comparison test	0	Sham/PRRSV	IFNg	Experiment 1 v Experiment 2	p<0.0001		Mixed-effects model with Tukey's multiple comparison test	0	Sham/PRRSV	IL-6	Experiment 1 v Experiment 2	p=0.0527
	Interaction, p=0.0637	0	IFNmix/PRRSV	IFNg	Experiment 1 v Experiment 2	p<0.0001		Interaction, p<0.0001	0	IFNmix/PRRSV	IL-6	Experiment 1 v Experiment 2	p<0.0001
	Day, p=0.0271	0	ComMLV/PRRSV	IFNg	Experiment 1 v Experiment 2	p<0.0001		Day, p=0.0460	0	ComMLV/PRRSV	IL-6	Experiment 1 v Experiment 2	p<0.0001
	Treatment, p<0.0001	0	Sham/Sham	IFNg	Experiment 1 v Experiment 2	p<0.0001		Treatment, p<0.0001	0	Sham/Sham	IL-6	Experiment 1 v Experiment 2	p=0.0003
		7	Sham/PRRSV	IFNg	Experiment 1 v Experiment 2	p<0.0001			7	Sham/PRRSV	IL-6	Experiment 1 v Experiment 2	p=0.0088
		7	IFNmix/PRRSV	IFNg	Experiment 1 v Experiment 2	p<0.0001			7	IFNmix/PRRSV	IL-6	Experiment 1 v Experiment 2	p=0.0004
		7	ComMLV/PRRSV	IFNg	Experiment 1 v Experiment 2	p<0.0001			7	ComMLV/PRRSV	IL-6	Experiment 1 v Experiment 2	p=0.0023
		7	Sham/Sham	IFNg	Experiment 1 v Experiment 2	p=0.0113			7	Sham/Sham	IL-6	Experiment 1 v Experiment 2	p=0.5127
		Day	Treatment	Cytokine	Comparison	adjusted p-value			Day	Treatment	Cytokine	Comparison	adjusted p-value
	Mixed-effects model with Tukey's multiple comparison test	0	Sham/PRRSV	IL-1b	Experiment 1 v Experiment 2	p=0.2899		Mixed-effects model with Tukey's multiple comparison test	0	Sham/PRRSV	IL-10	Experiment 1 v Experiment 2	p=0.2927
	Interaction, p<0.0001	0	IFNmix/PRRSV	IL-1b	Experiment 1 v Experiment 2	p<0.0001		Interaction, p<0.0001	0	IFNmix/PRRSV	IL-10	Experiment 1 v Experiment 2	p=0.0034
	Day, p<0.0001	0	ComMLV/PRRSV	IL-1b	Experiment 1 v Experiment 2	p=0.0070		Day, p<0.0001	0	ComMLV/PRRSV	IL-10	Experiment 1 v Experiment 2	p<0.0001
	Treatment, p<0.0001	0	Sham/Sham	IL-1b	Experiment 1 v Experiment 2	p=0.0231		Treatment, p<0.0001	0	Sham/Sham	IL-10	Experiment 1 v Experiment 2	p<0.0001
		7	Sham/PRRSV	IL-1b	Experiment 1 v Experiment 2	p=0.8230			7	Sham/PRRSV	IL-10	Experiment 1 v Experiment 2	p=0.9968
		7	IFNmix/PRRSV	IL-1b	Experiment 1 v Experiment 2	p=0.0042			7	IFNmix/PRRSV	IL-10	Experiment 1 v Experiment 2	p=0.9998
		7	ComMLV/PRRSV	IL-1b	Experiment 1 v Experiment 2	p=0.4846			7	ComMLV/PRRSV	IL-10	Experiment 1 v Experiment 2	p=0.0001
		7	Sham/Sham	IL-1b	Experiment 1 v Experiment 2	p=0.8684			7	Sham/Sham	IL-10	Experiment 1 v Experiment 2	p=0.9963
		Day	Treatment	Cytokine	Comparison	adjusted p-value
	Mixed-effects model with Tukey's multiple comparison test	0	Sham/PRRSV	IL-12p40	Experiment 1 v Experiment 2	p=0.9992
	Interaction, p<0.0001	0	IFNmix/PRRSV	IL-12p40	Experiment 1 v Experiment 2	p=0.9962
	Day, p=0.9873	0	ComMLV/PRRSV	IL-12p40	Experiment 1 v Experiment 2	p=0.9797
	Treatment, p=0.4940	0	Sham/Sham	IL-12p40	Experiment 1 v Experiment 2	p=0.9909
		7	Sham/PRRSV	IL-12p40	Experiment 1 v Experiment 2	p=0.9940
		7	IFNmix/PRRSV	IL-12p40	Experiment 1 v Experiment 2	p=>0.9999
		7	ComMLV/PRRSV	IL-12p40	Experiment 1 v Experiment 2	p=0.9997
		7	Sham/Sham	IL-12p40	Experiment 1 v Experiment 2	p=0.0518
		Day	Treatment	Cytokine	Comparison	adjusted p-value
	Mixed-effects model with Tukey's multiple comparison test	0	Sham/PRRSV	IL-8	Experiment 1 v Experiment 2	p<0.0001
	Interaction, p<0.0001	0	IFNmix/PRRSV	IL-8	Experiment 1 v Experiment 2	p<0.0001
	Day, p=0.4498	0	ComMLV/PRRSV	IL-8	Experiment 1 v Experiment 2	p<0.0001
	Treatment, p<0.0001	0	Sham/Sham	IL-8	Experiment 1 v Experiment 2	p<0.0001
		7	Sham/PRRSV	IL-8	Experiment 1 v Experiment 2	p=0.0620
		7	IFNmix/PRRSV	IL-8	Experiment 1 v Experiment 2	p<0.0001
		7	ComMLV/PRRSV	IL-8	Experiment 1 v Experiment 2	p=0.0106
		7	Sham/Sham	IL-8	Experiment 1 v Experiment 2	p<0.0001
		Day	Treatment	Cytokine	Comparison	adjusted p-value
	Mixed-effects model with Tukey's multiple comparison test	0	Sham/PRRSV	TNFa	Experiment 1 v Experiment 2	p=0.1912
	Interaction, p=0.0008	0	IFNmix/PRRSV	TNFa	Experiment 1 v Experiment 2	p<0.0001
	Day, p=0.0092	0	ComMLV/PRRSV	TNFa	Experiment 1 v Experiment 2	p<0.0001
	Treatment, p<0.0001	0	Sham/Sham	TNFa	Experiment 1 v Experiment 2	p=0.0013
		7	Sham/PRRSV	TNFa	Experiment 1 v Experiment 2	p=0.0339
		7	IFNmix/PRRSV	TNFa	Experiment 1 v Experiment 2	p=0.5749
		7	ComMLV/PRRSV	TNFa	Experiment 1 v Experiment 2	p=0.0004
		7	Sham/Sham	TNFa	Experiment 1 v Experiment 2	p=0.3834
