# Supplementary material for: Vaccine Efficacy of a Replication-Competent Interferon-Expressing Porcine Reproductive and Respiratory Syndrome (PRRS) Virus Against NADC-34 Challenge
Source: Vaccines (Basel). 2025 Apr 15;13(4):413. doi: 10.3390/vaccines13040413 (PMC12030877; doi:10.3390/vaccines13040413)
Supplement: Supplementary file 1 [file vaccines-13-00413-s001.zip › Supplementary File S3.xlsx]

## Sheet: Figure 1
Experiment 1				Experiment 2
	Temperature				Temperature
	Two-Way ANOVA with Tukey's multiplecomparison test				Two-Way ANOVA with Tukey's multiplecomparison test
	Interaction, p<0.0001				Interaction, p<0.0001
	Day, p<0.0001				Day, p<0.0001
	Treatment, p<0.0001				Treatment, p<0.0001
Day	Comparison	adjusted p-value		Day	Comparison	adjusted p-value
0	Sham/PRRSV v IFNmix/PRRSV	p=0.0538		0	Sham/PRRSV v IFNmix/PRRSV	p=0.7388
0	Sham/PRRSV v ComMLV1/PRRSV	p=0.6354		0	Sham/PRRSV v ComMLV2/PRRSV	p=0.0982
0	Sham/PRRSV v Sham/Sham	p>0.9999		0	Sham/PRRSV v Sham/Sham	p=0.9502
0	IFNmix/PRRSV v ComMLV1/PRRSV	p=0.4998		0	IFNmix/PRRSV v ComMLV2/PRRSV	p=0.5720
0	IFNmix/PRRSV v Sham/Sham	p=0.0504		0	IFNmix/PRRSV v Sham/Sham	p=0.4058
0	ComMLV1/PRRSV v Sham/Sham	p=0.6434		0	ComMLV2/PRRSV v Sham/Sham	p=0.0241
1	Sham/PRRSV v IFNmix/PRRSV	p=0.9524		1	Sham/PRRSV v IFNmix/PRRSV	p<0.0001
1	Sham/PRRSV v ComMLV1/PRRSV	p=0.1135		1	Sham/PRRSV v ComMLV2/PRRSV	p=0.0007
1	Sham/PRRSV v Sham/Sham	p=0.4683		1	Sham/PRRSV v Sham/Sham	p<0.0001
1	IFNmix/PRRSV v ComMLV1/PRRSV	p=0.2933		1	IFNmix/PRRSV v ComMLV2/PRRSV	p=0.6063
1	IFNmix/PRRSV v Sham/Sham	p=0.1774		1	IFNmix/PRRSV v Sham/Sham	p=0.9965
1	ComMLV1/PRRSV v Sham/Sham	p=0.0010		1	ComMLV2/PRRSV v Sham/Sham	p=0.7388
2	Sham/PRRSV v IFNmix/PRRSV	p=0.0077		2	Sham/PRRSV v IFNmix/PRRSV	p=0.076
2	Sham/PRRSV v ComMLV1/PRRSV	p=0.0005		2	Sham/PRRSV v ComMLV2/PRRSV	p=0.0206
2	Sham/PRRSV v Sham/Sham	p=0.1811		2	Sham/PRRSV v Sham/Sham	p=0.5378
2	IFNmix/PRRSV v ComMLV1/PRRSV	p=0.8689		2	IFNmix/PRRSV v ComMLV2/PRRSV	p=0.9630
2	IFNmix/PRRSV v Sham/Sham	p<0.0001		2	IFNmix/PRRSV v Sham/Sham	p=0.0011
2	ComMLV1/PRRSV v Sham/Sham	p<0.0001		2	ComMLV2/PRRSV v Sham/Sham	p=0.0002
3	Sham/PRRSV v IFNmix/PRRSV	p=0.1377		3	Sham/PRRSV v IFNmix/PRRSV	p=0.0581
3	Sham/PRRSV v ComMLV1/PRRSV	p=0.0023		3	Sham/PRRSV v ComMLV2/PRRSV	p<0.0001
3	Sham/PRRSV v Sham/Sham	p=0.5794		3	Sham/PRRSV v Sham/Sham	p=0.6739
3	IFNmix/PRRSV v ComMLV1/PRRSV	p=0.4717		3	IFNmix/PRRSV v ComMLV2/PRRSV	p=0.1758
3	IFNmix/PRRSV v Sham/Sham	p=0.0026		3	IFNmix/PRRSV v Sham/Sham	p=0.5039
3	ComMLV1/PRRSV v Sham/Sham	p<0.0001		3	ComMLV2/PRRSV v Sham/Sham	p=0.0036
4	Sham/PRRSV v IFNmix/PRRSV	p=0.0335		4	Sham/PRRSV v IFNmix/PRRSV	p=0.2396
4	Sham/PRRSV v ComMLV1/PRRSV	p<0.0001		4	Sham/PRRSV v ComMLV2/PRRSV	p=0.0175
4	Sham/PRRSV v Sham/Sham	p=0.0067		4	Sham/PRRSV v Sham/Sham	p=0.5720
4	IFNmix/PRRSV v ComMLV1/PRRSV	p=0.0886		4	IFNmix/PRRSV v ComMLV2/PRRSV	p=0.7068
4	IFNmix/PRRSV v Sham/Sham	p<0.0001		4	IFNmix/PRRSV v Sham/Sham	p=0.0090
4	ComMLV1/PRRSV v Sham/Sham	p<0.0001		4	ComMLV2/PRRSV v Sham/Sham	p=0.0002
5	Sham/PRRSV v IFNmix/PRRSV	p=0.7682		5	Sham/PRRSV v IFNmix/PRRSV	p=0.9735
5	Sham/PRRSV v ComMLV1/PRRSV	p=0.0835		5	Sham/PRRSV v ComMLV2/PRRSV	p>0.9999
5	Sham/PRRSV v Sham/Sham	p=0.0004		5	Sham/PRRSV v Sham/Sham	p<0.0001
5	IFNmix/PRRSV v ComMLV1/PRRSV	p=0.4717		5	IFNmix/PRRSV v ComMLV2/PRRSV	p=0.9820
5	IFNmix/PRRSV v Sham/Sham	p<0.0001		5	IFNmix/PRRSV v Sham/Sham	p<0.0001
5	ComMLV1/PRRSV v Sham/Sham	p<0.0001		5	ComMLV2/PRRSV v Sham/Sham	p<0.0001
6	Sham/PRRSV v IFNmix/PRRSV	p=0.2547		6	Sham/PRRSV v IFNmix/PRRSV	p=0.9996
6	Sham/PRRSV v ComMLV1/PRRSV	p=0.9998		6	Sham/PRRSV v ComMLV2/PRRSV	p=0.5378
6	Sham/PRRSV v Sham/Sham	p<0.0001		6	Sham/PRRSV v Sham/Sham	p=0.0007
6	IFNmix/PRRSV v ComMLV1/PRRSV	p=0.1976		6	IFNmix/PRRSV v ComMLV2/PRRSV	p=0.6063
6	IFNmix/PRRSV v Sham/Sham	p<0.0001		6	IFNmix/PRRSV v Sham/Sham	p=0.0005
6	ComMLV1/PRRSV v Sham/Sham	p<0.0001		6	ComMLV2/PRRSV v Sham/Sham	p<0.0001
7	Sham/PRRSV v IFNmix/PRRSV	p=0.9998		7	Sham/PRRSV v IFNmix/PRRSV	p=0.9996
7	Sham/PRRSV v ComMLV1/PRRSV	p>0.9999		7	Sham/PRRSV v ComMLV2/PRRSV	p=0.1758
7	Sham/PRRSV v Sham/Sham	p=0.0006		7	Sham/PRRSV v Sham/Sham	p=0.0017
7	IFNmix/PRRSV v ComMLV1/PRRSV	p>0.9999		7	IFNmix/PRRSV v ComMLV2/PRRSV	p=0.1407
7	IFNmix/PRRSV v Sham/Sham	p=0.0004		7	IFNmix/PRRSV v Sham/Sham	p=0.0025
7	ComMLV1/PRRSV v Sham/Sham	p=0.0003		7	ComMLV2/PRRSV v Sham/Sham	p<0.0001
8	Sham/PRRSV v IFNmix/PRRSV	p>0.9999		8	Sham/PRRSV v IFNmix/PRRSV	p=0.7695
8	Sham/PRRSV v ComMLV1/PRRSV	p=0.9122		8	Sham/PRRSV v ComMLV2/PRRSV	p=0.0175
8	Sham/PRRSV v Sham/Sham	p=0.0023		8	Sham/PRRSV v Sham/Sham	p=0.4377
8	IFNmix/PRRSV v ComMLV1/PRRSV	p=0.9272		8	IFNmix/PRRSV v ComMLV2/PRRSV	p=0.1956
8	IFNmix/PRRSV v Sham/Sham	p=0.0019		8	IFNmix/PRRSV v Sham/Sham	p=0.9502
8	ComMLV1/PRRSV v Sham/Sham	p=0.0001		8	ComMLV2/PRRSV v Sham/Sham	p=0.4705
9	Sham/PRRSV v IFNmix/PRRSV	p=0.0001		9	Sham/PRRSV v IFNmix/PRRSV	p<0.0001
9	Sham/PRRSV v ComMLV1/PRRSV	p=0.0135		9	Sham/PRRSV v ComMLV2/PRRSV	p<0.0001
9	Sham/PRRSV v Sham/Sham	p<0.0001		9	Sham/PRRSV v Sham/Sham	p<0.0001
9	IFNmix/PRRSV v ComMLV1/PRRSV	p=0.5234		9	IFNmix/PRRSV v ComMLV2/PRRSV	p>0.9999
9	IFNmix/PRRSV v Sham/Sham	p=0.2734		9	IFNmix/PRRSV v Sham/Sham	p=0.7695
9	ComMLV1/PRRSV v Sham/Sham	p=0.0067		9	ComMLV2/PRRSV v Sham/Sham	p=0.7695
10	Sham/PRRSV v IFNmix/PRRSV	p=0.0037		10	Sham/PRRSV v IFNmix/PRRSV	p=0.0011
10	Sham/PRRSV v ComMLV1/PRRSV	p=0.0296		10	Sham/PRRSV v ComMLV2/PRRSV	p=0.0005
10	Sham/PRRSV v Sham/Sham	p<0.0001		10	Sham/PRRSV v Sham/Sham	p=0.0025
10	IFNmix/PRRSV v ComMLV1/PRRSV	p=0.8778		10	IFNmix/PRRSV v ComMLV2/PRRSV	p=0.9965
10	IFNmix/PRRSV v Sham/Sham	p=0.1377		10	IFNmix/PRRSV v Sham/Sham	p=0.9965
10	ComMLV1/PRRSV v Sham/Sham	p=0.0159		10	ComMLV2/PRRSV v Sham/Sham	p=0.9735
11	Sham/PRRSV v IFNmix/PRRSV	p<0.0001		11	Sham/PRRSV v IFNmix/PRRSV	p<0.0001
11	Sham/PRRSV v ComMLV1/PRRSV	p=0.0049		11	Sham/PRRSV v ComMLV2/PRRSV	p<0.0001
11	Sham/PRRSV v Sham/Sham	p<0.0001		11	Sham/PRRSV v Sham/Sham	p=0.0014
11	IFNmix/PRRSV v ComMLV1/PRRSV	p=0.3404		11	IFNmix/PRRSV v ComMLV2/PRRSV	p=0.9965
11	IFNmix/PRRSV v Sham/Sham	p=0.7430		11	IFNmix/PRRSV v Sham/Sham	p=0.9179
11	ComMLV1/PRRSV v Sham/Sham	p=0.0308		11	ComMLV2/PRRSV v Sham/Sham	p=0.8267
12	Sham/PRRSV v IFNmix/PRRSV	p=0.0001		12	Sham/PRRSV v IFNmix/PRRSV	p<0.0001
12	Sham/PRRSV v ComMLV1/PRRSV	p=0.0089		12	Sham/PRRSV v ComMLV2/PRRSV	p=0.0003
12	Sham/PRRSV v Sham/Sham	p<0.0001		12	Sham/PRRSV v Sham/Sham	p=0.0007
12	IFNmix/PRRSV v ComMLV1/PRRSV	p=0.5794		12	IFNmix/PRRSV v ComMLV2/PRRSV	p=0.8267
12	IFNmix/PRRSV v Sham/Sham	p=0.9936		12	IFNmix/PRRSV v Sham/Sham	p=0.7068
12	ComMLV1/PRRSV v Sham/Sham	p=0.3905		12	ComMLV2/PRRSV v Sham/Sham	p=0.9965
13	Sham/PRRSV v IFNmix/PRRSV	p=0.9861		13	Sham/PRRSV v IFNmix/PRRSV	p=0.2639
13	Sham/PRRSV v ComMLV1/PRRSV	p=0.7430		13	Sham/PRRSV v ComMLV2/PRRSV	p=0.2169
13	Sham/PRRSV v Sham/Sham	p=0.9790		13	Sham/PRRSV v Sham/Sham	p=0.2169
13	IFNmix/PRRSV v ComMLV1/PRRSV	p=0.9122		13	IFNmix/PRRSV v ComMLV2/PRRSV	p=0.9996
13	IFNmix/PRRSV v Sham/Sham	p>0.9999		13	IFNmix/PRRSV v Sham/Sham	p=0.9996
13	ComMLV1/PRRSV v Sham/Sham	p=0.9216		13	ComMLV2/PRRSV v Sham/Sham	p>0.9999
14	Sham/PRRSV v IFNmix/PRRSV	p=0.7971		14	Sham/PRRSV v IFNmix/PRRSV	p=0.9630
14	Sham/PRRSV v ComMLV1/PRRSV	p=0.9194		14	Sham/PRRSV v ComMLV2/PRRSV	p=0.5720
14	Sham/PRRSV v Sham/Sham	p=0.9565		14	Sham/PRRSV v Sham/Sham	p=0.3750
14	IFNmix/PRRSV v ComMLV1/PRRSV	p=0.3646		14	IFNmix/PRRSV v ComMLV2/PRRSV	p=0.8526
14	IFNmix/PRRSV v Sham/Sham	p=0.4415		14	IFNmix/PRRSV v Sham/Sham	p=0.6739
14	ComMLV1/PRRSV v Sham/Sham	p=0.9991		14	ComMLV2/PRRSV v Sham/Sham	p=0.9885

## Sheet: Figure 2
	Weight
	Simple Linear Regression
Experiment	Treatment	Equation
1	Sham/PRRSV	Y = 0.6530*X + 37.91
1	IFNmix/PRRSV	Y = 0.4988*X + 36.22
1	ComMLV1/PRRSV	Y = 0.8069*X + 49.69
1	Sham/Sham	Y = 0.9817*X + 54.29
2	Sham/PRRSV	Y = 0.6252*X + 45.41
2	IFNmix/PRRSV	Y = 0.8145*X + 51.75
2	ComMLV2/PRRSV	Y = 0.8648*X + 54.08
2	Sham/Sham	Y = 1.007*X + 56.83
Experiment	Comparison	p-value
1	Sham/PRRSV v IFNmix/PRRSV	p=0.0098
1	Sham/PRRSV v ComMLV1/PRRSV	p=0.0040
1	Sham/PRRSV v Sham/Sham	p<0.0001
1	IFNmix/PRRSV v ComMLV1/PRRSV	p<0.0001
1	IFNmix/PRRSV v Sham/Sham	p<0.0001
1	ComMLV1/PRRSV v Sham/Sham	p=0.0080
2	Sham/PRRSV v IFNmix/PRRSV	p=0.0094
2	Sham/PRRSV v ComMLV2/PRRSV	p=0.0005
2	Sham/PRRSV v Sham/Sham	p<0.0001
2	IFNmix/PRRSV v ComMLV2/PRRSV	p=0.4893
2	IFNmix/PRRSV v Sham/Sham	p=0.0176
2	ComMLV2/PRRSV v Sham/Sham	p=0.0519

## Sheet: Figure 3a
Experiment 1
	ELISA
	Two-Way ANOVA with Tukey's multiple comparison test
	Interaction, p<0.0001
	Day, p<0.0001
	Treatment, p<0.0001
Day	Comparison	adjusted p-value
-42	Sham/PRRSV v IFNmix/PRRSV	0.9993
-42	Sham/PRRSV v ComMLV1/PRRSV	0.6766
-42	Sham/PRRSV v Sham/Sham	0.9854
-42	IFNmix/PRRSV v ComMLV1/PRRSV	0.7498
-42	IFNmix/PRRSV v Sham/Sham	0.9654
-42	ComMLV1/PRRSV v Sham/Sham	0.459
0	Sham/PRRSV v IFNmix/PRRSV	<0.0001
0	Sham/PRRSV v ComMLV1/PRRSV	<0.0001
0	Sham/PRRSV v Sham/Sham	0.9994
0	IFNmix/PRRSV v ComMLV1/PRRSV	0.1468
0	IFNmix/PRRSV v Sham/Sham	<0.0001
0	ComMLV1/PRRSV v Sham/Sham	<0.0001
14	Sham/PRRSV v IFNmix/PRRSV	0.7255
14	Sham/PRRSV v ComMLV1/PRRSV	0.0182
14	Sham/PRRSV v Sham/Sham	<0.0001
14	IFNmix/PRRSV v ComMLV1/PRRSV	0.2269
14	IFNmix/PRRSV v Sham/Sham	<0.0001
14	ComMLV1/PRRSV v Sham/Sham	<0.0001

## Sheet: Figure 3b
Experiment 2
	ELISA
	Two-Way ANOVA with Tukey's multiple comparison test
	Interaction, p<0.0001
	Day, p<0.0001
	Treatment, p<0.0001
Day	Comparison	adjusted p-value
-42	Sham/PRRSV v IFNmix/PRRSV	p=0.9828
-42	Sham/PRRSV v ComMLV2/PRRSV	p=0.9998
-42	Sham/PRRSV v Sham/Sham	p=0.9999
-42	IFNmix/PRRSV v ComMLV2/PRRSV	p=0.9918
-42	IFNmix/PRRSV v Sham/Sham	p=0.9910
-42	ComMLV2/PRRSV v Sham/Sham	p>0.9999
0	Sham/PRRSV v IFNmix/PRRSV	p<0.0001
0	Sham/PRRSV v ComMLV2/PRRSV	p<0.0001
0	Sham/PRRSV v Sham/Sham	p>0.9999
0	IFNmix/PRRSV v ComMLV2/PRRSV	p=0.2352
0	IFNmix/PRRSV v Sham/Sham	p<0.0001
0	ComMLV2/PRRSV v Sham/Sham	p<0.0001
14	Sham/PRRSV v IFNmix/PRRSV	p=0.7474
14	Sham/PRRSV v ComMLV2/PRRSV	p<0.0001
14	Sham/PRRSV v Sham/Sham	p<0.0001
14	IFNmix/PRRSV v ComMLV2/PRRSV	p=0.0003
14	IFNmix/PRRSV v Sham/Sham	p<0.0001
14	ComMLV2/PRRSV v Sham/Sham	p<0.0001

## Sheet: Figure 3c
		ELISA
		Two-Way ANOVA with Tukey's multiple comparison test
		Interaction, p=0.0287
		Day, p<0.0001
		Treatment, p=0.1514
	Day	Comparison	adjusted p-value
	-42	IFNmix/PRRSV v ComMLV2/PRRSV	p=0.8121
	-35	IFNmix/PRRSV v ComMLV2/PRRSV	p=0.4159
	-28	IFNmix/PRRSV v ComMLV2/PRRSV	p=0.1181
	-14	IFNmix/PRRSV v ComMLV2/PRRSV	p=0.0334
	-7	IFNmix/PRRSV v ComMLV2/PRRSV	p=0.0212
	0	IFNmix/PRRSV v ComMLV2/PRRSV	p=0.2219
		ELISA
		Two-Way ANOVA with Tukey's multiple comparison test
		Interaction, p=0.0023
		Day, p<0.0001
		Treatment, p=0.0006
	Treatment	Comparison	adjusted p-value
	IFNmix/PRRSV	Day -42 v Day -35	p=0.3845
	IFNmix/PRRSV	Day -35 v Day -28	p<0.0001
	IFNmix/PRRSV	Day -28 v Day -14	p=0.9996
	IFNmix/PRRSV	Day -14 v Day -7	p=0.9749
	IFNmix/PRRSV	Day -7 v Day 0	p=0.9159
	ComMLV2/PRRSV	Day -42 v Day -35	p=0.9573
	ComMLV2/PRRSV	Day -35 v Day -28	p<0.0001
	ComMLV2/PRRSV	Day -28 v Day -14	p=0.0095
	ComMLV2/PRRSV	Day -14 v Day -7	p=0.9364
	ComMLV2/PRRSV	Day -7 v Day 0	p=0.3085

## Sheet: Figure 4a
Experiment 1
	Viral Load
	Two-Way ANOVA with Tukey's multiple comparison test
	Interaction, p<0.0001
	Day, p<0.0001
	Treatment, p<0.0001
Day	Comparison	adjusted p-value
-42	Sham/PRRSV v IFNmix/PRRSV	p=0.2468
-42	Sham/PRRSV v ComMLV1/PRRSV	p=0.3091
-42	Sham/PRRSV v Sham/Sham	p=0.4727
-42	IFNmix/PRRSV v ComMLV1/PRRSV	p=0.9992
-42	IFNmix/PRRSV v Sham/Sham	p=0.9748
-42	ComMLV1/PRRSV v Sham/Sham	p=0.9915
0	Sham/PRRSV v IFNmix/PRRSV	p=0.0018
0	Sham/PRRSV v ComMLV1/PRRSV	p=0.2960
0	Sham/PRRSV v Sham/Sham	p>0.9999
0	IFNmix/PRRSV v ComMLV1/PRRSV	p=0.2244
0	IFNmix/PRRSV v Sham/Sham	p=0.0018
0	ComMLV1/PRRSV v Sham/Sham	p=0.2960
7	Sham/PRRSV v IFNmix/PRRSV	p<0.0001
7	Sham/PRRSV v ComMLV1/PRRSV	p=0.1584
7	Sham/PRRSV v Sham/Sham	p<0.0001
7	IFNmix/PRRSV v ComMLV1/PRRSV	p=0.0035
7	IFNmix/PRRSV v Sham/Sham	p<0.0001
7	ComMLV1/PRRSV v Sham/Sham	p<0.0001
14	Sham/PRRSV v IFNmix/PRRSV	p=0.0196
14	Sham/PRRSV v ComMLV1/PRRSV	p<0.0001
14	Sham/PRRSV v Sham/Sham	p<0.0001
14	IFNmix/PRRSV v ComMLV1/PRRSV	p=0.0132
14	IFNmix/PRRSV v Sham/Sham	p<0.0001
14	ComMLV1/PRRSV v Sham/Sham	p=0.0403
Figure 4c - Experiment 1
	Viral Load
	Two-Way ANOVA with Sidak's multiplecomparison test
	Interaction, p=0.0029
	Day, p<0.0001
	Treatment, p=0.1951
Day	Comparison	adjusted p-value
-42	IFNmix/PRRSV v ComMLV1/PRRSV	p=0.9989
-35	IFNmix/PRRSV v ComMLV1/PRRSV	p=0.0009
-28	IFNmix/PRRSV v ComMLV1/PRRSV	p=0.1874
-21	IFNmix/PRRSV v ComMLV1/PRRSV	p=0.9182
-14	IFNmix/PRRSV v ComMLV1/PRRSV	p=0.9179
-7	IFNmix/PRRSV v ComMLV1/PRRSV	p=0.9959

## Sheet: Figure 4b
	Experiment 2
		Viral Load
		Two-Way ANOVA with Tukey's multiple comparison test
		Interaction, p<0.0001
		Day, p<0.0001
		Treatment, p<0.0001
	Day	Comparison	adjusted p-value
	-42	Sham/PRRSV v IFNmix/PRRSV	p>0.9999
	-42	Sham/PRRSV v ComMLV2/PRRSV	p>0.9999
	-42	Sham/PRRSV v Sham/Sham	p>0.9999
	-42	IFNmix/PRRSV v ComMLV2/PRRSV	p>0.9999
	-42	IFNmix/PRRSV v Sham/Sham	p>0.9999
	-42	ComMLV2/PRRSV v Sham/Sham	p>0.9999
	0	Sham/PRRSV v IFNmix/PRRSV	p<0.0001
	0	Sham/PRRSV v ComMLV2/PRRSV	p<0.0001
	0	Sham/PRRSV v Sham/Sham	p>0.9999
	0	IFNmix/PRRSV v ComMLV2/PRRSV	p>0.9999
	0	IFNmix/PRRSV v Sham/Sham	p<0.0001
	0	ComMLV2/PRRSV v Sham/Sham	p<0.0001
	7	Sham/PRRSV v IFNmix/PRRSV	p=0.0026
	7	Sham/PRRSV v ComMLV2/PRRSV	p=0.2562
	7	Sham/PRRSV v Sham/Sham	p<0.0001
	7	IFNmix/PRRSV v ComMLV2/PRRSV	p=0.3069
	7	IFNmix/PRRSV v Sham/Sham	p<0.0001
	7	ComMLV2/PRRSV v Sham/Sham	p<0.0001
	14	Sham/PRRSV v IFNmix/PRRSV	p<0.0001
	14	Sham/PRRSV v ComMLV2/PRRSV	p<0.0001
	14	Sham/PRRSV v Sham/Sham	p<0.0001
	14	IFNmix/PRRSV v ComMLV2/PRRSV	p=0.3747
	14	IFNmix/PRRSV v Sham/Sham	p>0.9999
	14	ComMLV2/PRRSV v Sham/Sham	p=0.3747

## Sheet: Figure 4c
Experiment 1
	Viral Load
	Two-Way ANOVA with Sidak's multiplecomparison test
	Interaction, p=0.0029
	Day, p<0.0001
	Treatment, p=0.1951
Day	Comparison	adjusted p-value
-42	IFNmix/PRRSV v ComMLV1/PRRSV	p=0.9989
-35	IFNmix/PRRSV v ComMLV1/PRRSV	p=0.0009
-28	IFNmix/PRRSV v ComMLV1/PRRSV	p=0.1874
-21	IFNmix/PRRSV v ComMLV1/PRRSV	p=0.9182
-14	IFNmix/PRRSV v ComMLV1/PRRSV	p=0.9179
-7	IFNmix/PRRSV v ComMLV1/PRRSV	p=0.9959

## Sheet: Figure 5a
	Experiment 1																												Experiment 1					Experiment 2
		Day	Cytokine	Comparison	adjusted p-value												Day	Treatment	Cytokine	Comparison	adjusted p-value		Day	Treatment	Cytokine	Comparison	adjusted p-value		Treatment	Cytokine	Comparison	adjusted p-value		Treatment	Cytokine	Comparison	adjusted p-value
	Fluorescence	0	INFa	Sham/PRRSV v IFNmix/PRRSV	p=0.6316																0	Sham/PRRSV	INFa	Experiment 1 v Experiment 2	p=0.7477		7	Sham/PRRSV	INFa	Experiment 1 v Experiment 2	p=0.0036		Sham/PRRSV	INFa	Day 0 v Day 7	p<0.0001		Sham/PRRSV	INFa	Day 0 v Day 7	p<0.0001
	Mixed-effects model with Tukey's multiple comparison test	0	INFa	Sham/PRRSV v ComMLV1/PRRSV	p=0.9952																0	IFNmix/PRRSV	INFa	Experiment 1 v Experiment 2	p=0.9387		7	IFNmix/PRRSV	INFa	Experiment 1 v Experiment 2	p=0.9994		IFNmix/PRRSV	INFa	Day 0 v Day 7	p=0.8626		IFNmix/PRRSV	INFa	Day 0 v Day 7	p=0.4208
	Interaction, p<0.0001	0	INFa	Sham/PRRSV v Sham/Sham	p=0.9787																0	ComMLV/PRRSV	INFa	Experiment 1 v Experiment 2	p=0.9814		7	ComMLV/PRRSV	INFa	Experiment 1 v Experiment 2	p=0.1208		ComMLV1/PRRSV	INFa	Day 0 v Day 7	p<0.0001		ComMLV2/PRRSV	INFa	Day 0 v Day 7	p=0.0018
	Day, p<0.0001	0	INFa	IFNmix/PRRSV v ComMLV1/PRRSV	p=0.1636																0	Sham/Sham	INFa	Experiment 1 v Experiment 2	p=0.5319		7	Sham/Sham	INFa	Experiment 1 v Experiment 2	p=0.2234		Sham/Sham	INFa	Day 0 v Day 7	p=0.9600		Sham/Sham	INFa	Day 0 v Day 7	p=0.6271
	Treatment, p<0.0001	0	INFa	IFNmix/PRRSV v Sham/Sham	p=0.0974
		0	INFa	ComMLV1/PRRSV v Sham/Sham	p>0.9999
		7	INFa	Sham/PRRSV v IFNmix/PRRSV	p<0.0001
		7	INFa	Sham/PRRSV v ComMLV1/PRRSV	p=0.0023
		7	INFa	Sham/PRRSV v Sham/Sham	p<0.0001
		7	INFa	IFNmix/PRRSV v ComMLV1/PRRSV	p=0.4038
		7	INFa	IFNmix/PRRSV v Sham/Sham	p=0.0866
		7	INFa	ComMLV1/PRRSV v Sham/Sham	p<0.0001
	Fluorescence	0	IFNg	Sham/PRRSV v IFNmix/PRRSV	p>0.9999																0	Sham/PRRSV	IFNg	Experiment 1 v Experiment 2	p<0.0001		7	Sham/PRRSV	IFNg	Experiment 1 v Experiment 2	p<0.0001		Sham/PRRSV	IFNg	Day 0 v Day 7	p=0.1005		Sham/PRRSV	IFNg	Day 0 v Day 7	p=0.4261
	Mixed-effects model with Tukey's multiple comparison test	0	IFNg	Sham/PRRSV v ComMLV1/PRRSV	p=0.9879																0	IFNmix/PRRSV	IFNg	Experiment 1 v Experiment 2	p<0.0001		7	IFNmix/PRRSV	IFNg	Experiment 1 v Experiment 2	p<0.0001		IFNmix/PRRSV	IFNg	Day 0 v Day 7	p=0.2570		IFNmix/PRRSV	IFNg	Day 0 v Day 7	p=0.0730
	Interaction, p=0.0637	0	IFNg	Sham/PRRSV v Sham/Sham	p=0.9888																0	ComMLV/PRRSV	IFNg	Experiment 1 v Experiment 2	p<0.0001		7	ComMLV/PRRSV	IFNg	Experiment 1 v Experiment 2	p<0.0001		ComMLV1/PRRSV	IFNg	Day 0 v Day 7	p=0.1091		ComMLV2/PRRSV	IFNg	Day 0 v Day 7	p=0.4388
	Day, p=0.0271	0	IFNg	IFNmix/PRRSV v ComMLV1/PRRSV	p=0.9826																0	Sham/Sham	IFNg	Experiment 1 v Experiment 2	p<0.0001		7	Sham/Sham	IFNg	Experiment 1 v Experiment 2	p=0.0113		Sham/Sham	IFNg	Day 0 v Day 7	p=0.0236		Sham/Sham	IFNg	Day 0 v Day 7	p=0.3545
	Treatment, p<0.0001	0	IFNg	IFNmix/PRRSV v Sham/Sham	p=0.9894
		0	IFNg	ComMLV1/PRRSV v Sham/Sham	p=0.6317
		7	IFNg	Sham/PRRSV v IFNmix/PRRSV	p=0.2571
		7	IFNg	Sham/PRRSV v ComMLV1/PRRSV	p=0.0068
		7	IFNg	Sham/PRRSV v Sham/Sham	p=0.8846
		7	IFNg	IFNmix/PRRSV v ComMLV1/PRRSV	p=0.9052
		7	IFNg	IFNmix/PRRSV v Sham/Sham	p=0.0055
		7	IFNg	ComMLV1/PRRSV v Sham/Sham	p<0.0001
	Fluorescence	0	IL-1b	Sham/PRRSV v IFNmix/PRRSV	p=0.3796																0	Sham/PRRSV	IL-1b	Experiment 1 v Experiment 2	p=0.2899		7	Sham/PRRSV	IL-1b	Experiment 1 v Experiment 2	p=0.8230		Sham/PRRSV	IL-1b	Day 0 v Day 7	p=0.3144		Sham/PRRSV	IL-1b	Day 0 v Day 7	p=0.0247
	Mixed-effects model with Tukey's multiple comparison test	0	IL-1b	Sham/PRRSV v ComMLV1/PRRSV	p>0.9999																0	IFNmix/PRRSV	IL-1b	Experiment 1 v Experiment 2	p<0.0001		7	IFNmix/PRRSV	IL-1b	Experiment 1 v Experiment 2	p=0.0042		IFNmix/PRRSV	IL-1b	Day 0 v Day 7	p=0.2014		IFNmix/PRRSV	IL-1b	Day 0 v Day 7	p=0.7782
	Interaction, p<0.0001	0	IL-1b	Sham/PRRSV v Sham/Sham	p>0.9999																0	ComMLV/PRRSV	IL-1b	Experiment 1 v Experiment 2	p=0.0070		7	ComMLV/PRRSV	IL-1b	Experiment 1 v Experiment 2	p=0.4846		ComMLV1/PRRSV	IL-1b	Day 0 v Day 7	p=0.9103		ComMLV2/PRRSV	IL-1b	Day 0 v Day 7	p=0.0144
	Day, p<0.0001	0	IL-1b	IFNmix/PRRSV v ComMLV1/PRRSV	p=0.3856																0	Sham/Sham	IL-1b	Experiment 1 v Experiment 2	p=0.0231		7	Sham/Sham	IL-1b	Experiment 1 v Experiment 2	p=0.8684		Sham/Sham	IL-1b	Day 0 v Day 7	p=0.8569		Sham/Sham	IL-1b	Day 0 v Day 7	p=0.0120
	Treatment, p<0.0001	0	IL-1b	IFNmix/PRRSV v Sham/Sham	p=0.1999
		0	IL-1b	ComMLV1/PRRSV v Sham/Sham	p>0.9999
		7	IL-1b	Sham/PRRSV v IFNmix/PRRSV	p=0.9997
		7	IL-1b	Sham/PRRSV v ComMLV1/PRRSV	p=0.9989
		7	IL-1b	Sham/PRRSV v Sham/Sham	p=0.9453
		7	IL-1b	IFNmix/PRRSV v ComMLV1/PRRSV	p=0.9572
		7	IL-1b	IFNmix/PRRSV v Sham/Sham	p=0.7210
		7	IL-1b	ComMLV1/PRRSV v Sham/Sham	p=0.9992
	Fluorescence	0	IL-12p40	Sham/PRRSV v IFNmix/PRRSV	p=0.9996																0	Sham/PRRSV	IL-12p40	Experiment 1 v Experiment 2	p=0.9992		7	Sham/PRRSV	IL-12p40	Experiment 1 v Experiment 2	p=0.9940		Sham/PRRSV	IL-12p40	Day 0 v Day 7	p=0.9806		Sham/PRRSV	IL-12p40	Day 0 v Day 7	p=0.7522
	Mixed-effects model with Tukey's multiple comparison test	0	IL-12p40	Sham/PRRSV v ComMLV1/PRRSV	p=0.9975																0	IFNmix/PRRSV	IL-12p40	Experiment 1 v Experiment 2	p=0.9962		7	IFNmix/PRRSV	IL-12p40	Experiment 1 v Experiment 2	p=>0.9999		IFNmix/PRRSV	IL-12p40	Day 0 v Day 7	p=0.4876		IFNmix/PRRSV	IL-12p40	Day 0 v Day 7	p=0.4240
	Interaction, p<0.0001	0	IL-12p40	Sham/PRRSV v Sham/Sham	p=0.7881																0	ComMLV/PRRSV	IL-12p40	Experiment 1 v Experiment 2	p=0.9797		7	ComMLV/PRRSV	IL-12p40	Experiment 1 v Experiment 2	p=0.9997		ComMLV1/PRRSV	IL-12p40	Day 0 v Day 7	p=0.0056		ComMLV2/PRRSV	IL-12p40	Day 0 v Day 7	p=0.0095
	Day, p=0.9873	0	IL-12p40	IFNmix/PRRSV v ComMLV1/PRRSV	p=0.9255																0	Sham/Sham	IL-12p40	Experiment 1 v Experiment 2	p=0.9909		7	Sham/Sham	IL-12p40	Experiment 1 v Experiment 2	p=0.0518		Sham/Sham	IL-12p40	Day 0 v Day 7	p=0.0297		Sham/Sham	IL-12p40	Day 0 v Day 7	p=0.0006
	Treatment, p=0.4940	0	IL-12p40	IFNmix/PRRSV v Sham/Sham	p=0.9649
		0	IL-12p40	ComMLV1/PRRSV v Sham/Sham	p=0.3165
		7	IL-12p40	Sham/PRRSV v IFNmix/PRRSV	p=0.9740
		7	IL-12p40	Sham/PRRSV v ComMLV1/PRRSV	p=0.8554
		7	IL-12p40	Sham/PRRSV v Sham/Sham	p>0.9999
		7	IL-12p40	IFNmix/PRRSV v ComMLV1/PRRSV	p>0.9999
		7	IL-12p40	IFNmix/PRRSV v Sham/Sham	p=0.9472
		7	IL-12p40	ComMLV1/PRRSV v Sham/Sham	p=0.7757
	Fluorescence	0	IL-8	Sham/PRRSV v IFNmix/PRRSV	p=0.2122																0	Sham/PRRSV	IL-8	Experiment 1 v Experiment 2	p<0.0001		7	Sham/PRRSV	IL-8	Experiment 1 v Experiment 2	p=0.0620		Sham/PRRSV	IL-8	Day 0 v Day 7	p<0.0001		Sham/PRRSV	IL-8	Day 0 v Day 7	p=0.9704
	Mixed-effects model with Tukey's multiple comparison test	0	IL-8	Sham/PRRSV v ComMLV1/PRRSV	p=0.9868																0	IFNmix/PRRSV	IL-8	Experiment 1 v Experiment 2	p<0.0001		7	IFNmix/PRRSV	IL-8	Experiment 1 v Experiment 2	p<0.0001		IFNmix/PRRSV	IL-8	Day 0 v Day 7	p=0.4605		IFNmix/PRRSV	IL-8	Day 0 v Day 7	p=0.1098
	Interaction, p<0.0001	0	IL-8	Sham/PRRSV v Sham/Sham	p=0.8917																0	ComMLV/PRRSV	IL-8	Experiment 1 v Experiment 2	p<0.0001		7	ComMLV/PRRSV	IL-8	Experiment 1 v Experiment 2	p=0.0106		ComMLV1/PRRSV	IL-8	Day 0 v Day 7	p=0.7039		ComMLV2/PRRSV	IL-8	Day 0 v Day 7	p=0.0006
	Day, p=0.4498	0	IL-8	IFNmix/PRRSV v ComMLV1/PRRSV	p=0.0159																0	Sham/Sham	IL-8	Experiment 1 v Experiment 2	p<0.0001		7	Sham/Sham	IL-8	Experiment 1 v Experiment 2	p<0.0001		Sham/Sham	IL-8	Day 0 v Day 7	p=0.0010		Sham/Sham	IL-8	Day 0 v Day 7	p=0.3599
	Treatment, p<0.0001	0	IL-8	IFNmix/PRRSV v Sham/Sham	p=0.9314
		0	IL-8	ComMLV1/PRRSV v Sham/Sham	p=0.3214
		7	IL-8	Sham/PRRSV v IFNmix/PRRSV	p<0.0001
		7	IL-8	Sham/PRRSV v ComMLV1/PRRSV	p=0.0957
		7	IL-8	Sham/PRRSV v Sham/Sham	p=0.4193
		7	IL-8	IFNmix/PRRSV v ComMLV1/PRRSV	p=0.2070
		7	IL-8	IFNmix/PRRSV v Sham/Sham	p=0.0327
		7	IL-8	ComMLV1/PRRSV v Sham/Sham	p=0.9952
	Fluorescence	0	TNFa	Sham/PRRSV v IFNmix/PRRSV	p<0.0001																0	Sham/PRRSV	TNFa	Experiment 1 v Experiment 2	p=0.1912		7	Sham/PRRSV	TNFa	Experiment 1 v Experiment 2	p=0.0339		Sham/PRRSV	TNFa	Day 0 v Day 7	p=0.0623		Sham/PRRSV	TNFa	Day 0 v Day 7	p=0.2211
	Mixed-effects model with Tukey's multiple comparison test	0	TNFa	Sham/PRRSV v ComMLV1/PRRSV	p=0.0835																0	IFNmix/PRRSV	TNFa	Experiment 1 v Experiment 2	p<0.0001		7	IFNmix/PRRSV	TNFa	Experiment 1 v Experiment 2	p=0.5749		IFNmix/PRRSV	TNFa	Day 0 v Day 7	p=0.0615		IFNmix/PRRSV	TNFa	Day 0 v Day 7	p=0.0003
	Interaction, p=0.0008	0	TNFa	Sham/PRRSV v Sham/Sham	p=0.9173																0	ComMLV/PRRSV	TNFa	Experiment 1 v Experiment 2	p<0.0001		7	ComMLV/PRRSV	TNFa	Experiment 1 v Experiment 2	p=0.0004		ComMLV1/PRRSV	TNFa	Day 0 v Day 7	p=0.1310		ComMLV2/PRRSV	TNFa	Day 0 v Day 7	p=0.0092
	Day, p=0.0092	0	TNFa	IFNmix/PRRSV v ComMLV1/PRRSV	p=0.4700																0	Sham/Sham	TNFa	Experiment 1 v Experiment 2	p=0.0013		7	Sham/Sham	TNFa	Experiment 1 v Experiment 2	p=0.3834		Sham/Sham	TNFa	Day 0 v Day 7	p=0.0639		Sham/Sham	TNFa	Day 0 v Day 7	p=0.7608
	Treatment, p<0.0001	0	TNFa	IFNmix/PRRSV v Sham/Sham	p=0.0070
		0	TNFa	ComMLV1/PRRSV v Sham/Sham	p=0.6962
		7	TNFa	Sham/PRRSV v IFNmix/PRRSV	p=0.9048
		7	TNFa	Sham/PRRSV v ComMLV1/PRRSV	p=0.2191
		7	TNFa	Sham/PRRSV v Sham/Sham	p=0.3414
		7	TNFa	IFNmix/PRRSV v ComMLV1/PRRSV	p=0.9434
		7	TNFa	IFNmix/PRRSV v Sham/Sham	p=0.0122
		7	TNFa	ComMLV1/PRRSV v Sham/Sham	p<0.0001
																					0	Sham/PRRSV	IL-4	Experiment 1 v Experiment 2	p=0.0020		7	Sham/PRRSV	IL-4	Experiment 1 v Experiment 2	p<0.0001		Sham/PRRSV	IL-4	Day 0 v Day 7	p=0.0594		Sham/PRRSV	IL-4	Day 0 v Day 7	p=0.3755
																					0	IFNmix/PRRSV	IL-4	Experiment 1 v Experiment 2	p<0.0001		7	IFNmix/PRRSV	IL-4	Experiment 1 v Experiment 2	p<0.0001		IFNmix/PRRSV	IL-4	Day 0 v Day 7	p=0.0467		IFNmix/PRRSV	IL-4	Day 0 v Day 7	p=0.5389
																					0	ComMLV/PRRSV	IL-4	Experiment 1 v Experiment 2	p<0.0001		7	ComMLV/PRRSV	IL-4	Experiment 1 v Experiment 2	p=0.0149		ComMLV/PRRSV	IL-4	Day 0 v Day 7	p=0.7070		ComMLV2/PRRSV	IL-4	Day 0 v Day 7	p=0.0021
																					0	Sham/Sham	IL-4	Experiment 1 v Experiment 2	p<0.0001		7	Sham/Sham	IL-4	Experiment 1 v Experiment 2	p<0.0001		Sham/Sham	IL-4	Day 0 v Day 7	p=0.7715		Sham/Sham	IL-4	Day 0 v Day 7	p>0.9999
																					0	Sham/PRRSV	IL-6	Experiment 1 v Experiment 2	p=0.0527		7	Sham/PRRSV	IL-6	Experiment 1 v Experiment 2	p=0.0088		Sham/PRRSV	IL-6	Day 0 v Day 7	p=0.0004		Sham/PRRSV	IL-6	Day 0 v Day 7	p=0.0080
																					0	IFNmix/PRRSV	IL-6	Experiment 1 v Experiment 2	p<0.0001		7	IFNmix/PRRSV	IL-6	Experiment 1 v Experiment 2	p=0.0004		IFNmix/PRRSV	IL-6	Day 0 v Day 7	p=0.9435		IFNmix/PRRSV	IL-6	Day 0 v Day 7	p=0.0853
																					0	ComMLV/PRRSV	IL-6	Experiment 1 v Experiment 2	p<0.0001		7	ComMLV/PRRSV	IL-6	Experiment 1 v Experiment 2	p=0.0023		ComMLV/PRRSV	IL-6	Day 0 v Day 7	p=0.4971		ComMLV2/PRRSV	IL-6	Day 0 v Day 7	p=0.3365
																					0	Sham/Sham	IL-6	Experiment 1 v Experiment 2	p=0.0003		7	Sham/Sham	IL-6	Experiment 1 v Experiment 2	p=0.5127		Sham/Sham	IL-6	Day 0 v Day 7	p=0.0002		Sham/Sham	IL-6	Day 0 v Day 7	p=0.2877
																					0	Sham/PRRSV	IL-10	Experiment 1 v Experiment 2	p=0.2927		7	Sham/PRRSV	IL-10	Experiment 1 v Experiment 2	p=0.9968		Sham/PRRSV	IL-10	Day 0 v Day 7	p=0.9655		Sham/PRRSV	IL-10	Day 0 v Day 7	p=0.0487
																					0	IFNmix/PRRSV	IL-10	Experiment 1 v Experiment 2	p=0.0034		7	IFNmix/PRRSV	IL-10	Experiment 1 v Experiment 2	p=0.9998		IFNmix/PRRSV	IL-10	Day 0 v Day 7	p=0.5198		IFNmix/PRRSV	IL-10	Day 0 v Day 7	p<0.0001
																					0	ComMLV/PRRSV	IL-10	Experiment 1 v Experiment 2	p<0.0001		7	ComMLV/PRRSV	IL-10	Experiment 1 v Experiment 2	p=0.0001		ComMLV/PRRSV	IL-10	Day 0 v Day 7	p=0.0036		ComMLV2/PRRSV	IL-10	Day 0 v Day 7	p=0.0006
																					0	Sham/Sham	IL-10	Experiment 1 v Experiment 2	p<0.0001		7	Sham/Sham	IL-10	Experiment 1 v Experiment 2	p=0.9963		Sham/Sham	IL-10	Day 0 v Day 7	p=0.0007		Sham/Sham	IL-10	Day 0 v Day 7	p=0.1388

## Sheet: Figure 5b
	Experiment 2
		Day	Cytokine	Comparison	adjusted p-value
	Fluorescence	0	INFa	Sham/PRRSV v IFNmix/PRRSV	p=0.2963
	Mixed-effects model with Tukey's multiple comparison test	0	INFa	Sham/PRRSV v ComMLV2/PRRSV	p>0.9999
	Interaction, p<0.0001	0	INFa	Sham/PRRSV v Sham/Sham	p=0.9068
	Day, p<0.0001	0	INFa	IFNmix/PRRSV v ComMLV2/PRRSV	p=0.2631
	Treatment, p<0.0001	0	INFa	IFNmix/PRRSV v Sham/Sham	p=0.0107
		0	INFa	ComMLV2/PRRSV v Sham/Sham	p=0.9275
		7	INFa	Sham/PRRSV v IFNmix/PRRSV	p=0.0883
		7	INFa	Sham/PRRSV v ComMLV2/PRRSV	p=0.0894
		7	INFa	Sham/PRRSV v Sham/Sham	p<0.0001
		7	INFa	IFNmix/PRRSV v ComMLV2/PRRSV	p>0.9999
		7	INFa	IFNmix/PRRSV v Sham/Sham	p<0.0001
		7	INFa	ComMLV2/PRRSV v Sham/Sham	p<0.0001
	Fluorescence	0	IFNg	Sham/PRRSV v IFNmix/PRRSV	p>0.9999
	Mixed-effects model with Tukey's multiple comparison test	0	IFNg	Sham/PRRSV v ComMLV2/PRRSV	p>0.9999
	Interaction, p=0.0637	0	IFNg	Sham/PRRSV v Sham/Sham	p>0.9999
	Day, p=0.0271	0	IFNg	IFNmix/PRRSV v ComMLV2/PRRSV	p>0.9999
	Treatment, p<0.0001	0	IFNg	IFNmix/PRRSV v Sham/Sham	p>0.9999
		0	IFNg	ComMLV2/PRRSV v Sham/Sham	p>0.9999
		7	IFNg	Sham/PRRSV v IFNmix/PRRSV	p=0.9836
		7	IFNg	Sham/PRRSV v ComMLV2/PRRSV	p>0.9999
		7	IFNg	Sham/PRRSV v Sham/Sham	p>0.9999
		7	IFNg	IFNmix/PRRSV v ComMLV2/PRRSV	p=0.9991
		7	IFNg	IFNmix/PRRSV v Sham/Sham	p=0.9925
		7	IFNg	ComMLV2/PRRSV v Sham/Sham	p>0.9999
	Fluorescence	0	IL-1b	Sham/PRRSV v IFNmix/PRRSV	p=0.9997
	Mixed-effects model with Tukey's multiple comparison test	0	IL-1b	Sham/PRRSV v ComMLV2/PRRSV	p=0.9122
	Interaction, p<0.0001	0	IL-1b	Sham/PRRSV v Sham/Sham	p=0.9175
	Day, p<0.0001	0	IL-1b	IFNmix/PRRSV v ComMLV2/PRRSV	p=0.9945
	Treatment, p<0.0001	0	IL-1b	IFNmix/PRRSV v Sham/Sham	p=0.9952
		0	IL-1b	ComMLV2/PRRSV v Sham/Sham	p>0.9999
		7	IL-1b	Sham/PRRSV v IFNmix/PRRSV	p=0.5337
		7	IL-1b	Sham/PRRSV v ComMLV2/PRRSV	p=0.9547
		7	IL-1b	Sham/PRRSV v Sham/Sham	p=0.9672
		7	IL-1b	IFNmix/PRRSV v ComMLV2/PRRSV	p=0.9915
		7	IL-1b	IFNmix/PRRSV v Sham/Sham	p=0.9867
		7	IL-1b	ComMLV2/PRRSV v Sham/Sham	p>0.9999
	Fluorescence	0	IL-12p40	Sham/PRRSV v IFNmix/PRRSV	p=0.9859
	Mixed-effects model with Tukey's multiple comparison test	0	IL-12p40	Sham/PRRSV v ComMLV2/PRRSV	p=0.9982
	Interaction, p<0.0001	0	IL-12p40	Sham/PRRSV v Sham/Sham	p>0.9999
	Day, p=0.9873	0	IL-12p40	IFNmix/PRRSV v ComMLV2/PRRSV	p=0.7856
	Treatment, p=0.4940	0	IL-12p40	IFNmix/PRRSV v Sham/Sham	p=0.9958
		0	IL-12p40	ComMLV2/PRRSV v Sham/Sham	p=0.9927
		7	IL-12p40	Sham/PRRSV v IFNmix/PRRSV	p>0.9999
		7	IL-12p40	Sham/PRRSV v ComMLV2/PRRSV	p=0.9491
		7	IL-12p40	Sham/PRRSV v Sham/Sham	p=0.1028
		7	IL-12p40	IFNmix/PRRSV v ComMLV2/PRRSV	p=0.9605
		7	IL-12p40	IFNmix/PRRSV v Sham/Sham	p=0.0902
		7	IL-12p40	ComMLV2/PRRSV v Sham/Sham	p=0.0032
	Fluorescence	0	IL-8	Sham/PRRSV v IFNmix/PRRSV	p=0.4237
	Mixed-effects model with Tukey's multiple comparison test	0	IL-8	Sham/PRRSV v ComMLV2/PRRSV	p=0.9998
	Interaction, p<0.0001	0	IL-8	Sham/PRRSV v Sham/Sham	p=0.9999
	Day, p=0.4498	0	IL-8	IFNmix/PRRSV v ComMLV2/PRRSV	p=0.1780
	Treatment, p<0.0001	0	IL-8	IFNmix/PRRSV v Sham/Sham	p=0.1986
		0	IL-8	ComMLV2/PRRSV v Sham/Sham	p>0.9999
		7	IL-8	Sham/PRRSV v IFNmix/PRRSV	p=0.0192
		7	IL-8	Sham/PRRSV v ComMLV2/PRRSV	p=0.2481
		7	IL-8	Sham/PRRSV v Sham/Sham	p>0.9999
		7	IL-8	IFNmix/PRRSV v ComMLV2/PRRSV	p=0.9739
		7	IL-8	IFNmix/PRRSV v Sham/Sham	p=0.0518
		7	IL-8	ComMLV2/PRRSV v Sham/Sham	p=0.4427
	Fluorescence	0	TNFa	Sham/PRRSV v IFNmix/PRRSV	p>0.9999
	Mixed-effects model with Tukey's multiple comparison test	0	TNFa	Sham/PRRSV v ComMLV2/PRRSV	p>0.9999
	Interaction, p=0.0008	0	TNFa	Sham/PRRSV v Sham/Sham	p>0.9999
	Day, p=0.0092	0	TNFa	IFNmix/PRRSV v ComMLV2/PRRSV	p>0.9999
	Treatment, p<0.0001	0	TNFa	IFNmix/PRRSV v Sham/Sham	p=0.9970
		0	TNFa	ComMLV2/PRRSV v Sham/Sham	p>0.9999
		7	TNFa	Sham/PRRSV v IFNmix/PRRSV	p=0.1218
		7	TNFa	Sham/PRRSV v ComMLV2/PRRSV	p=0.8735
		7	TNFa	Sham/PRRSV v Sham/Sham	p=0.9451
		7	TNFa	IFNmix/PRRSV v ComMLV2/PRRSV	p=0.8689
		7	TNFa	IFNmix/PRRSV v Sham/Sham	p=0.0039
		7	TNFa	ComMLV2/PRRSV v Sham/Sham	p=0.2012

[truncated: 8 more sheets: Figure 5c, Figure 5d, Figure 6a, Figure 6b, Figure 6c, Figure 6d, Figure 7b, Figure 7d]
